# Supplementary material for: The Cancer Patient Empowerment Program: A Comprehensive Approach to Reducing Psychological Distress in Cancer Survivors, with Insights from a Mixed-Model Analysis, Including Implications for Breast Cancer Patients
Source: Cancers (Basel). 2024 Oct 2;16(19):3373. doi: 10.3390/cancers16193373 (PMC11475673; doi:10.3390/cancers16193373)
Supplement: Supplementary file 1 [file cancers-16-03373-s001.zip]

Archive with 1 entries (1 files):
- cancers-3226156-supplementary.docx
